# Supplementary material for: Genome-wide analysis of proline-rich extension-like receptor protein kinase (PERK) in Brassica rapa and its association with the pollen development
Source: BMC Genomics. 2020 Jun 15;21:401. doi: 10.1186/s12864-020-06802-9 (PMC7296749; doi:10.1186/s12864-020-06802-9)
Supplement: Supplementary file 1 — Additional file 1: Table S1. Gene locus ID of 16 Brassicaceae plants from Brassica Database. [file 12864_2020_6802_MOESM1_ESM.xlsx]

## Sheet: Table S1
Additional file 1: Table S1 Gene locus ID of 16 Brassicaceae plants from Brassica Database
15		18			23		56
Arabidopsis thaliana (TAIR10)		Aethionema_arabicum (version 1.0)			Arabidopsis lyrata (version 1.0)
Locus ID		Locus ID			Locus ID	Rename
AT3G24550.1		AA_scaffold4006_73			jgi|Araly1|472617|fgenesh2_kg.1__2571__AT1G23540.1	Al472617
AT3G24400.1		AA_scaffold1441_204			jgi|Araly1|894856|scaffold_201930.1	Al894856
AT3G24540.1		AA_scaffold565_56			jgi|Araly1|494121|fgenesh2_kg.7__3554__AT5G38560.1	Al494121
AT2G18470.1		AA_scaffold4760_6			jgi|Araly1|479967|fgenesh2_kg.3__2668__AT3G24550.1	Al479967
AT4G34440.1		AA_scaffold5171_87			jgi|Araly1|472802|fgenesh2_kg.1__2756__AT1G26150.1	Al472802
AT3G18810.1		AA_scaffold6011_1			jgi|Araly1|474345|fgenesh2_kg.1__4299__AT1G52290.1	Al474345
AT1G49270.1		AA_scaffold1441_80			jgi|Araly1|894642|scaffold_201716.1	Al894642
AT5G38560.1		AA_scaffold3659_74			jgi|Araly1|898257|scaffold_302227.1	Al898257
AT1G68690.1		AA_scaffold879_3			jgi|Araly1|319144|fgenesh1_pm.C_scaffold_3002160	Al319144
AT1G26150.1		AA_scaffold5481_28			jgi|Araly1|475678|fgenesh2_kg.2__808__AT3G24550.1	Al475678
AT1G10620.1		AA_scaffold6086_13			jgi|Araly1|314348|fgenesh1_pm.C_scaffold_1003128	Al314348
AT1G23540.1		AA_scaffold565_20			jgi|Araly1|353556|fgenesh1_pg.C_scaffold_7000729	Al353556
AT1G70460.1		AA_scaffold5562_74			jgi|Araly1|874067|Al_scaffold_0003_2708	Al874067
AT4G32710.1		AA_scaffold5256_27			jgi|Araly1|919696|scaffold_803096.1	Al919696
AT1G52290.1		AA_scaffold5372_5			jgi|Araly1|472395|fgenesh2_kg.1__2349__AT1G21590.1	Al472395
		AA_scaffold4751_67			jgi|Araly1|493757|fgenesh2_kg.7__3190__AT5G37790.1	Al493757
		AA_scaffold5843_23			jgi|Araly1|887124|Al_scaffold_0310_2	Al887124
		AA_scaffold5562_33			jgi|Araly1|912978|scaffold_700720.1	Al912978
					jgi|Araly1|888338|scaffold_101132.1	Al888338
					jgi|Araly1|857111|Al_scaffold_0007_610	Al857111
					jgi|Araly1|896220|scaffold_300190.1	Al896220
					jgi|Araly1|340394|fgenesh1_pg.C_scaffold_3000157	Al340394
					jgi|Araly1|875183|Al_scaffold_0003_3824	Al875183
25			27		22			50		42	124
Brassica rapa (AA)			Brassica nigra (BB) (version 1.1)		Brassica oleracea (CC)			Brassica napus (version 5)		Brassicajuncea (version 1.5)
Locus ID （Version 1）	Locus ID (Version 3)		Locus ID		Gene ID (Version 1)	Gene ID (Version 5)		Gene ID		Locus ID
Bra001723.1	BraA03g038550.3C		BniB018015-TA		Bol032999	Bo2g068170.1		BnaA01g02680D		BjuB002315
Bra004022.1	BraA07g030620.3C		BniB004000-TA		Bol035029	Bo6g111050.1		BnaA01g26480D		BjuA027401
Bra004331.1	BraA07g033770.3C		BniB037064-TA		Bol008668	Bo5g039710.1		BnaA01g04270D		BjuA035202
Bra007915.1	BraA02g019790.3C		BniB038148-TA		Bol022036	Bo8g074850.1		BnaA02g14880D		BjuB003005
Bra011374.1	BraA01g005360.3C		BniB027444-TA		Bol013957	Bo8g059550.1		BnaA03g34960D		BjuA030266
Bra011534.1	BraA01g003800.3C		BniB035512-TA		Bol017875	Bo5g042970.1		BnaA04g08720D		BjuB030394
Bra014321.1	BraA08g002190.3C		BniB031925-TA		Bol023998	Bo6g107170.1		BnaA05g21310D		BjuA031120
Bra015053.1	BraA07g008530.3C		BniB014212-TA		Bol041515	Bo7g032980.1		BnaA06g03230D		BjuB039107
Bra016218.1	BraA07g035190.3C		BniB025790-TA		Bol030977	Bo6g095970.1		BnaA06g06500D		BjuB039108
Bra016342.1	BraA08g026430.3C		BniB020621-TA		Bol035057	Bo3g181080.1		BnaA07g27340D		BjuA019948
Bra018431.1	BraA08g031990.3C		BniB046797-TA		Bol022869	Bo5g117010.1		BnaA07g05550D		BjuA005615
Bra018782.1	BraA06g004020.3C		BniB009294-TA		Bol040154	Bo3g071770.1		BnaA07g24490D		BjuB009188
Bra019913.1	BraA06g007520.3C		BniB007474-TA		Bol013668	Bo1g010090.1		BnaA08g01530D		BjuB032249
Bra022359.1	BraA05g028500.3C		BniB047027-TA		Bol027566	Bo5g012150.1		BnaA08g11180D		BjuB007789
Bra024249.1	BraA06g027380.3C		BniB004223-TA		Bol040195	Bo4g137340.1		BnaA08g25650D		BjuA038456
Bra024608.1	BraA09g039590.3C		BniB047026-TA		Bol042458	Bo6g018130.1		BnaA08g05500D		BjuB025446
Bra024725.1	BraA09g038250.3C		BniB044634-TA		Bol036710	Bo1g116160.1		BnaA08g20440D		BjuB001247
Bra028192.1	BraA04g011140.3C		BniB034796-TA		Bol009273	Bo3g168880.1		BnaA09g30960D		BjuA021465
Bra028371.1	BraA01g029790.3C		BniB007206-TA		Bol036709	Bo1g098840.1		BnaA09g28800D		BjuB024694
Bra031943.1	BraA02g044370.3C		BniB039358-TA		Bol016763	Bo9g025980.1		BnaC01g33860D		BjuA012619
Bra034626.1	BraA08g015980.3C		BniB038970-TA		Bol034687	Bo7g010040.1		BnaC01g05710D		BjuB036979
Bra037220.1	BraA09g011410.3C		BniB010053-TA		Bol013798	Bo6g018430.1		BnaC01g03940D		BjuA008628
Bra037291.1	BraA09g010680.3C		BniB048336-TA			Bo3g083530.1		BnaC02g19810D		BjuA016613
Bra037558.1	BraA01g034130.3C		BniB017444-TA			Bo5g012140.1		BnaC03g66100D		BjuB000304
Bra039607.1	BraA07g002250.3C		BniB025791-TA			Bo2g165950.1		BnaC03g69310D		BjuA016554
			BniB009915-TA			Bo3g102900.1		BnaC04g30990D		BjuA035073
			BniB009367-TA					BnaC05g34270D		BjuB025731
								BnaC05g08110D		BjuB022847
								BnaC06g31470D		BjuB030721
								BnaC06g25700D		BjuA015633
								BnaC06g02480D		BjuB000720
								BnaC06g30330D		BjuA027199
								BnaC07g07110D		BjuA003194
								BnaC08g14430D		BjuB006030
								BnaC08g06380D		BjuB008541
								BnaC09g09790D		BjuB007150
								BnaA07g36160D		BjuB028657
								BnaA07g36140D		BjuA001377
								BnaC03g73820D		BjuA007370
								BnaC05g50860D		BjuB024997
								BnaCnng34790D		BjuB014364
								BnaCnng35230D		BjuA003324
								BnaCnng16830D
								BnaCnng49640D
								BnaC03g44010D
								BnaA02g33970D
								BnaC03g50340D
								BnaA06g23070D
								BnaC02g42820D
								BnaC02g15100D
55		20			25		26		17		18		17		18	196
Camelina sativa (version 2)		Capsella rubella (version 1.1)			Leavenworthia alabamica (version 1.1)		Raphanus sativus (version 1.1)		Schrenkiella parvula (version 1.0)		Sisymbrium irio (version 1.1)		Thellungiella halophila (version 1.1)		Thellungiella salsuginea (version 2-8)
Locus ID		Locus ID			Locus ID		Locus ID		Locus ID		Locus ID		Locus ID		Locus ID
Csa07g037300.1		PAC:20900332			LA_scaffold74_31		Rsa10008130		c0012_00359		SI_scaffold985_40		PAC:20192559		Tsa1g21110
Csa09g071710.1		PAC:20905185			LA_scaffold743_64		Rsa10040083		c0130_00002		SI_C221117_2		PAC:20187975		Tsa7g05230
Csa16g032030.1		PAC:20891365			LA_scaffold1549_28		Rsa10040642		c0023_00151		SI_scaffold967_5		PAC:20189579		Tsa3g24500
Csa17g030670.1		PAC:20899390			LA_scaffold274_11		Rsa10037663		c0020_00228		SI_scaffold1142_96		PAC:20196693		Tsa1g22780
Csa03g014180.1		PAC:20891366			LA_scaffold2297_10		Rsa10024574		c0349_00004		SI_scaffold1688_12		PAC:20185279		Tsa5g25920
Csa11g053520.1		PAC:20890388			LA_scaffold318_16		Rsa10035191		c0008_00296		SI_scaffold1659_28		PAC:20196197		Tsa3g24230
Csa15g050270.1		PAC:20900288			LA_scaffold3146_2		Rsa10010280		c0008_00548		SI_scaffold1311_33		PAC:20202366		Tsa1g41300
Csa03g029400.3		PAC:20912081			LA_C70265_3		Rsa10039967		c0005_01668		SI_scaffold1180_112		PAC:20184619		Tsa3g33750
Csa16g028730.2		PAC:20904485			LA_scaffold289_7		Rsa10026600		c0023_00169		SI_scaffold791_6		PAC:20184513		Tsa1g38010
Csa17g034780.1		PAC:20904448			LA_C59981_2		Rsa10010917		c0016_00416		SI_scaffold689_84		PAC:20184617		Tsa7g31880
Csa01g030620.1		PAC:20893523			LA_scaffold21_2		Rsa10035096		c0014_00469g		SI_scaffold791_68		PAC:20199237		Tsa5g25930
Csa14g032660.1		PAC:20891411			LA_scaffold35_3		Rsa10042288		c0001_00799		SI_scaffold1472_4		PAC:20199236		Tsa2g32460
Csa07g034380.1		PAC:20893339			LA_scaffold2636_3		Rsa10042504		c0001_01855		SI_scaffold1910_177		PAC:20189996		Tsa7g06250
Csa03g029400.2		PAC:20895438			LA_scaffold1737_3		Rsa10031439		c0016_00342		SI_scaffold1266_1		PAC:20185374		Tsa3g24480
Csa03g029400.1		PAC:20900517			LA_scaffold2110_16		Rsa10031910		c0001_01998		SI_scaffold1384_247		PAC:20183315		Tsa1g09250
Csa05g085180.1		PAC:20895574			LA_scaffold718_6		Rsa10001290		c0014_00647		SI_scaffold1256_37		PAC:20194593		Tsa3g17380
Csa16g028730.1		PAC:20895575			LA_scaffold1749_22		Rsa10024575		c0012_00187		SI_scaffold669_45		PAC:20195943		Tsa7g33660
Csa12g084030.1		PAC:20894613			LA_scaffold833_45		Rsa10034759				SI_scaffold669_222				Tsa3g24490
Csa19g036510.1		PAC:20890008			LA_scaffold2874_2		Rsa10019400
Csa19g036300.1		PAC:20890007			LA_C64237_4		Rsa10016191
Csa01g030390.1					LA_scaffold1313_12		Rsa10042047
Csa17g092240.1					LA_scaffold1466_3		Rsa10035152
Csa01g021730.1					LA_scaffold212_45		Rsa10041169
Csa17g014390.1					LA_scaffold658_3		Rsa10009804
Csa14g060530.1							Rsa10031382
Csa15g050030.1							Rsa10025864
Csa03g059290.1
Csa17g092310.1
Csa14g055450.1
Csa14g060520.1
Csa10g009660.1
Csa03g055100.1
Csa17g080950.1
Csa17g092320.1
Csa09g084020.1
Csa02g072630.2
Csa11g101030.1
Csa14g012220.1
Csa03g014180.2
Csa03g027420.1
Csa14g030780.1
Csa14g012230.1
Csa10g044680.1
Csa19g026230.1
Csa15g026450.1
Csa12g013270.1
Csa11g010530.1
Csa03g025420.1
Csa11g007490.1
Csa12g009140.1
Csa10g007690.1
Csa17g090720.1
Csa15g078070.1
Csa01g041590.1
Csa19g058080.1
