# Supplementary material for: Genome-wide analysis of proline-rich extension-like receptor protein kinase (PERK) in Brassica rapa and its association with the pollen development
Source: BMC Genomics. 2020 Jun 15;21:401. doi: 10.1186/s12864-020-06802-9 (PMC7296749; doi:10.1186/s12864-020-06802-9)
Supplement: Supplementary file 2 — Additional file 2: Table S2. Statistics of PERKs in different groups of phylogenetic tree from 16 Brassicaceae species. [file 12864_2020_6802_MOESM2_ESM.xlsx]

## Sheet: Table S2
Additional file 2: Table S2 Statistics of PERKs in different groups of phylogenetic tree from 16 Brassicaceae species
Group	Speaies
	At	AA	Al	Br	Bni	Bo	Bj	Bna	Cr	Csa	La	Rs	Si	Sp	Th	Tsa	Sum
GI-1	1		2	1	3	1	3	3	1	3	2	2	1	2	1	1	27
GI-2	2		2	1	1	2	1		1	3	3		1	1	1	2	21
GI-3	1	2	1	2	2	2	4	4		6	2	1	1	1	1		30
GI-4			1	2	2	1	4	4			2	3	1	1	1	1	23
GI-5	2	2	1	2	2	3	2	4	2	5	2	2	1	1	1	1	33
GII-1	1	3	1	1	1	1	3	2	1	3	2	3	2	1	1	1	27
GII-2	1	1	1	1	1		2	2	2	5	2	2					20
GII-3	1	2	1	2	2	1	4	4	1	4	1	1	2	2	1	3	32
GIII	1	1	1	1	1	1	2	2	2	3	1	1	1	1	1	2	22
GIV-1		1	2	2	3	1	2	4	2	4	1	2	1		2	1	28
GIV-2		2	1	1	2	1	1		2		1	1	1	1	1	1	16
GIV-3	1	1	1	1	1	2	1	4	2	7	1	1	2	2	1	1	29
GIV-4	1	2	1	2	2	1	4	5	1	3		2	1	1	1	1	28
GIV-5	1		5	2		2	2	4	1	3	1	1	1	1	1	1	26
GIV-6				1	1		2	2			3	1			1	1	12
GIV-7	1	1	1	1	1	1	2	2	1	3	1	1	2	1	2	1	22
GIV-8	1		1	2	2	2	3	4	1	3		2		1			22
Total	15	18	23	25	27	22	42	50	20	55	25	26	18	17	17	18	418
