# Supplementary material for: Genome-wide analysis of proline-rich extension-like receptor protein kinase (PERK) in Brassica rapa and its association with the pollen development
Source: BMC Genomics. 2020 Jun 15;21:401. doi: 10.1186/s12864-020-06802-9 (PMC7296749; doi:10.1186/s12864-020-06802-9)
Supplement: Supplementary file 3 — Additional file 3: Table S3. Biophysical properties of BrPERK genes. [file 12864_2020_6802_MOESM3_ESM.xlsx]

## Sheet: Table S3
Additional file 3: Table S3 Biophysical properties of BrPERK genes
Gene name	Locus ID	Gene Information						Physical and Chemical Parameters				Protein Localization Sites				Signal Peptide	Transmembrane Helices
		Chromosome	Start	End	Strand	Gene length (bp)	CDs (bp)	Protein length (aa)	MW (Da)	pl	Gravity	Localization/softberry	score	Localization/PSORT Prediction	Certainty		ExpAA	PredHel	Topology
BrPERK7	Bra001723.1	A03	18049253	18052324	-	3071	2103	700	74602	5.69	-0.885	Plasma membrane	1	cytoplasm	0.767	0.0011	30.94	1	o193-215i
BrPERK16	Bra004022.1	A07	16366356	16368040	-	1684	1170	389	42939.1	6.17	-0.331	Plasma membrane	0.9	chloroplast stroma	0.863	0.0006	0	0	o
BrPERK17	Bra004331.1	A07	18030313	18034487	+	4174	2601	866	92877.1	6.39	-0.445	Plasma membrane	0.9	endoplasmic reticulum (membrane)	0.685	0.0033	44.05	2	o313-335i725-747o
BrPERK5	Bra007915.1	A02	11824043	11827008	+	2965	2025	674	71931.2	6.13	-0.698	Plasma membrane	0.9	chloroplast thylakoid membrane	0.879	0.0053	20.79	1	o205-224i
BrPERK2	Bra011374.1	A01	2483589	2485192	-	1603	1089	362	39887.8	6.23	-0.334	Plasma membrane	0.9	cytoplasm	0.45	0.0015	0.01	0	o
BrPERK1	Bra011534.1	A01	1794595	1797391	-	2796	2019	672	71146.1	6.24	-0.639	Plasma membrane	0.9	chloroplast thylakoid membrane	0.702	0.0036	26.7	1	o193-215i
BrPERK19	Bra014321.1	A08	1657570	1660085	+	2515	1554	517	56266.1	6.04	-0.411	Plasma membrane	0.9	chloroplast thylakoid membrane	0.74	0.0022	31.28	1	o63-85i
BrPERK15	Bra015053.1	A07	3915751	3918283	-	2532	1935	644	68074.5	8.52	-0.555	Plasma membrane	0.9	endoplasmic reticulum (membrane)	0.82	0.0043	29.36	1	o134-156i
BrPERK18	Bra016218.1	A07	18824968	18828087	+	3119	2256	751	79883.4	6.06	-0.84	Plasma membrane	0.9	chloroplast thylakoid membrane	0.956	0.0061	20.71	1	o274-293i
BrPERK21	Bra016342.1	A08	17973136	17975817	+	2681	1980	659	70586.4	5.87	-0.636	Plasma membrane	0.9	chloroplast thylakoid membrane	0.804	0.0083	21.44	1	o196-218i
BrPERK9	Bra018431.1	A05	8183582	8186830	+	3248	2136	711	75914.3	7.22	-0.586	Plasma membrane	0.9	plasma membrane	0.7	0.0019	21.23	1	i282-301o
BrPERK11	Bra018782.1	A06	2009400	2012557	+	3157	2040	679	72041.8	5.61	-0.661	Plasma membrane	0.9	chloroplast thylakoid membrane	0.899	0.004	22.84	1	o152-174i
BrPERK12	Bra019913.1	A06	3729155	3732186	-	3031	2148	715	77080.2	6.33	-0.568	Plasma membrane	0.9	chloroplast thylakoid membrane	0.638	0.0015	21.81	1	i255-277o
BrPERK10	Bra022359.1	A05	18191471	18193858	+	2387	1443	480	52539.2	6.54	-0.431	Plasma membrane	0.9	endoplasmic reticulum (membrane)	0.82	0.5091	37.18	1	o4-26i
BrPERK13	Bra024249.1	A06	14528058	14530946	+	2888	2037	678	73833	5.44	-0.213	none		endoplasmic reticulum (membrane)	0.55	0.0026	0.05	0	o
BrPERK25	Bra024608.1	A09	24080895	24083819	+	2924	2094	697	74588.7	5.35	-0.603	Plasma membrane	0.9	chloroplast thylakoid membrane	0.964	0.0055	22.63	1	o227-249i
BrPERK24	Bra024725.1	A09	23304191	23307916	-	3725	2460	819	87650.5	6.28	-0.5	Plasma membrane	1	plasma membrane	0.7	0.0055	39.43	2	o331-353i360-382o
BrPERK8	Bra028192.1	A04	6545954	6548358	+	2404	2010	669	70988	6.74	-0.438	none		endoplasmic reticulum (membrane)	0.64	0.0011	22.94	1	o221-243i
BrPERK3	Bra028371.1	A01	18037816	18040857	+	3041	1983	660	70209.1	8.69	-0.538	Plasma membrane	0.9	plasma membrane	0.79	0.0452	24.52	1	o179-201i
BrPERK6	Bra031943.1	A02	26988650	26991771	+	3121	2061	686	75201	5.95	-0.264	none		endoplasmic reticulum (membrane)	0.55	0.0027	0.01	0	o
BrPERK20	Bra034626.1	A08	12424560	12426204	-	1644	1167	388	42574.7	6.02	-0.432	Plasma membrane	0.9	nucleus	0.6	0.0021	0.04	0	o
BrPERK23	Bra037220.1	A09	4945672	4951510	-	5838	2751	916	98997.3	9.04	-0.666	Plasma membrane	0.9	chloroplast thylakoid membrane	0.965	0.0045	29.33	1	i138-160o
BrPERK22	Bra037291.1	A09	4498368	4501526	+	3158	1545	514	57253.2	5.52	-0.172	Plasma membrane	0.9	cytoplasm	0.65	0.0032	0.03	0	o
BrPERK4	Bra037558.1	A01	21940541	21942067	+	1526	882	293	32424.1	5.09	-0.51	Plasma membrane	0.9	nucleus	0.6	0.0007	0.01	0	o
BrPERK14	Bra039607.1	A07	1387409	1389875	+	2466	1833	610	64341.1	8.11	-0.621	Plasma membrane	0.9	chloroplast thylakoid membrane	0.97	0.0026	25.16	1	o126-148i
