# Supplementary material for: Genome-wide analysis of proline-rich extension-like receptor protein kinase (PERK) in Brassica rapa and its association with the pollen development
Source: BMC Genomics. 2020 Jun 15;21:401. doi: 10.1186/s12864-020-06802-9 (PMC7296749; doi:10.1186/s12864-020-06802-9)
Supplement: Supplementary file 4 — Additional file 4: Table S4. Characterization of the promoter cis-element prediction of BrPERK genes. [file 12864_2020_6802_MOESM4_ESM.xlsx]

## Sheet: Table S4
Additional file 4: Table S4 Characterization of the promoter cis-element prediction of BrPERK genes
Motifs function	Motifs found	Bra001723.1	Bra004022.1	Bra004331.1	Bra007915.1	Bra011374.1	Bra011534.1	Bra014321.1	Bra015053.1	Bra016218.1	Bra016342.1	Bra018431.1	Bra018782.1	Bra019913.1	Bra022359.1	Bra024249.1	Bra024608.1	Bra024725.1	Bra028192.1	Bra028371.1	Bra031943.1	Bra034626.1	Bra037220.1	Bra037291.1	Bra037558.1	Bra039607.1	Total
abscisic acid responsive	ABRE	2	2	3	2	1	4			1	5				2	1	3	1	3	2	3	9	3	1	1	1	50
anaerobic induction	ARE	1	1	2	1	1	3	1		8	2		1	2	1	3	2	1		2	3	1	3	1	3	1	44
anoxic specific inducibility	GC-motif					1														2							3
ATBP-1	AT-rich element		2	1				1		1				1							1			1			8
auxin-responsive	AuxRR-core		1		1		2				1																5
auxin-responsive	TGA-box				1																						1
auxin-responsive	TGA-element			1	1		2			1		1				2					1		1				10
cell cycle regulation	MSA-like				1					1																	2
circadian control	circadian		1		1			1				1				2					1			1			8
cis-acting regulatory element	A-box		1								1				1	1						1					5
core promoter element around -30 of transcription start	TATA-box	20	4	52	39	17	23	99	46	49	13	38	62	19	14	24	19	21	36	17	23	13	55	54	4	38	799
defense and stress	TC-rich repeats	1	1					1					1			2		2			1		1	3		1	14
drought-inducibility	MBS	1		1	1			1		1	1		1					1					1	1	1		11
endosperm expression	GCN4_motif													1						1		1					3
flavonoid biosynthetic genes regulation	MBSI			1														1									2
gibberellin-responsive	GARE-motif	1					1						1									8			1		12
gibberellin-responsive	p-box					1														1		1					3
gibberellin-responsiveness	TATC-box			1																					1		2
light responsive element	3-AF1 binding site	1					1																	1			3
light responsive element	AAAC-motif					1																					1
light responsive element	ACA-motif																							1			1
light responsive element	ACE			1			1								1												3
light responsive element	AE-box		1		2	3			2	1	2		1				2	1							1		16
light responsive element	AT1-motif									1					1												2
light responsive element	ATC-motif													1													1
light responsive element	ATCT-motif									1				1							1					1	4
light responsive element	Box 4		1	1	1	3	1	7	4	5	6	1	1	1	2	3		3	1				2	2	1	2	48
light responsive element	Box II														3			1			1				1		6
light responsive element	chs-CMA1a																				1						1
light responsive element	GA-motif	1													1		1										3
light responsive element	Gap-box				1		1					1	1													1	5
light responsive element	GATA-motif		1	1	1					1	1			1				1					1				8
light responsive element	G-Box	3	2	4	1	1	4		1	2	4	1		1	2	1	4		2	1	3	2	4	2	1	2	48
light responsive element	GT1-motif				2	1		2			4	1			2	2		1	1				3				19
light responsive element	I-box	1				1							1		1		1					1		1			7
light responsive element	LS7																		1								1
light responsive element	MRE		1		1			1							1								1		3		8
light responsive element	sp1					1											2								1		4
light responsive element	TCCC-motif				1			1			1												1	1		1	6
light responsive element	TCT-motif	1	4	2		1	1		2	1		1	1		1			1	3	1	1		1	5	2	1	30
low-temperature	LTR	1		1		1			5		1		1		1	1		1		1				1	1	2	18
MeJA-responsiveness	CGTCA-motif		1	3	1	2	1								1	1	1	2	2	1		2	1		1	1	21
MeJA-responsiveness	TGACG-motif		1	3	1	2	1								1	1	1	2	2	1		2	1		1	1	21
meristem expression	CAT-box			1		1		1							1		1		1	1					1	1	9
MYBHv1 binding site	CCAAT-box	1	2			1	1				1			1		2	1	1		2	1	2					16
part of a conserved DNA module array (CMA3)	3-AF3 binding site			1		1																					2
promoter and enhancer regions	CAAT-box	12	21	24	28	20	24	28	21	13	36	27	28	30	39	19	23	32	30	27	23	15	26	17	32	20	615
salicylic acid	TCA-element				1											1		2		1							5
seed-specific	RY-element											1				1					1						3
zein metabolism	O2-site						1				1	1			1				3	1	1	2		1		1	13
	AAGAA-motif	1	1		4			2	1		3		1	3	1	2	1		3	3	2		1			4	33
	ABRE3										2				2					2	4		4		2	2	18
	AC-I						1																				1
	AP-1											1													1		2
	as-1		1	3	1	2	1								1	1	1	2	2	1		2	1		1	1	21
	AT~ABRE																			1							1
	AT~TATA-box	2		5	5	1	2	12	8	7	1	5	11		1	3		2	3	2	1	1	4	2		10	88
	box S		2			1					1				1							2			1		8
	CARE					1																					1
	CCGTCC motif		2								2				2	2						2					10
	CTAG-motif				1	1								1													3
	dOCT									1					1												2
	DRE			1		1	1	1	5	2			4		1	3			6	1	1		1			3	31
	F-box				1																						1
	MYB	9	3	5	4	7	10	3	8	1	4	4	11	4	4	5	4	9	7	5	4	37	5	5	12	6	176
	MYC	4	2	2	5	1	3	2	4	1	5	4	3	2	2	4		1	3	3	2	4	3	6		4	70
	STRE	2	1	1					1		1				3		1				1	3	1			1	16
	TATA			1				1	1	1							1		1				1	1		2	10
	TCA													1			3			3			1			1	9
	W box		1	1				1									2	1					2	2	1		11
	WRE3		3			7	1		1				2		1		3					2		1	6		27
	WUN-motif		1	1							1		2				1										6
