# Supplementary material for: Genome-wide analysis of proline-rich extension-like receptor protein kinase (PERK) in Brassica rapa and its association with the pollen development
Source: BMC Genomics. 2020 Jun 15;21:401. doi: 10.1186/s12864-020-06802-9 (PMC7296749; doi:10.1186/s12864-020-06802-9)
Supplement: Supplementary file 5 — Additional file 5: Table S5. Orthologous / paralogous in B. rapa and A. thaliana, B. nigra and B. oleracea. [file 12864_2020_6802_MOESM5_ESM.xlsx]

## Sheet: Table S5
	Additional file 5: Table S5 Orthologous / paralogous in B. rapa and A. thaliana, B. nigra and B. oleracea
#	Gene	Orthologs	Ka	Ks	Ka/Ks	Divergence time (MYA)	Effective Len	Average S-sites	Average N-sites
1	Bra016218.1	Bra016342.1	0.223887	1.03652	0.215999	34.5505	1971	493	1478
2	Bra016218.1	Bra024608.1	0.239503	1.07767	0.222242	35.9222	2079	517.417	1561.58
3	Bra016342.1	Bra024608.1	0.0882051	0.414626	0.212734	13.8209	1971	492.917	1478.08
4	Bra018431.1	Bra019913.1	0.0819856	0.319525	0.256586	10.6508	2010	503.5	1506.5
5	Bra001723.1	Bra022359.1	0.0593464	0.327329	0.181305	10.911	1410	329.25	1080.75
6	Bra001723.1	Bra018782.1	0.224764	0.873793	0.257227	29.1264	1935	466.667	1468.33
7	Bra007915.1	Bra016218.1	0.0828108	0.458664	0.180548	15.2888	1977	491.083	1485.92
8	Bra007915.1	Bra024608.1	0.209958	1.01332	0.207198	33.7773	1968	490	1478
9	Bra007915.1	Bra016342.1	0.163645	1.05293	0.155419	35.0976	1887	469.417	1417.58
10	Bra037558.1	Bra001723.1	0.0518181	0.28608	0.181131	9.53601	873	203.917	669.083
11	Bra037558.1	Bra022359.1	0.0543097	0.353529	0.153621	11.7843	804	186.833	617.167
12	Bra037558.1	Bra018782.1	0.118452	1.23353	0.0960269	41.1178	879	205.167	673.833
13	Bra031943.1	Bra024249.1	0.0539403	0.458518	0.11764	15.2839	1968	469.333	1498.67
Average				0.685079	0.187514	22.836
1	Bra024608.1	AT1G23540.1	0.118689	0.5078	0.233733	16.9267	2076	517.5	1558.5
2	Bra016342.1	AT1G23540.1	0.101836	0.553444	0.184004	18.4481	1977	495.417	1481.58
3	Bra018431.1	AT1G10620.1	0.102615	0.399075	0.257132	13.3025	2016	504.083	1511.92
4	Bra004022.1	AT1G68690.1	0.055514	0.498535	0.111354	16.6178	1161	276.417	884.583
5	Bra004331.1	AT1G68690.1	0.131491	0.531615	0.247343	17.7205	2001	525.167	1475.83
6	Bra034626.1	AT4G34440.1	0.0529443	0.343566	0.154102	11.4522	1164	273.917	890.083
7	Bra022359.1	AT3G18810.1	0.0599673	0.424749	0.141183	14.1583	1434	335.083	1098.92
8	Bra039607.1	AT2G18470.1	0.0716827	0.422239	0.169768	14.0746	1821	446	1375
9	Bra011374.1	AT4G32710.1	0.0667389	0.345181	0.193345	11.506	1077	254.833	822.167
10	Bra001723.1	AT3G18810.1	0.0788836	0.450133	0.175245	15.0044	2028	471	1557
11	Bra019913.1	AT1G10620.1	0.0978728	0.416021	0.235259	13.8674	2109	525.083	1583.92
12	Bra028192.1	AT5G38560.1	0.0812334	0.592333	0.137141	19.7444	1977	513.583	1463.42
13	Bra015053.1	AT3G24540.1	0.224048	0.709832	0.315636	23.6611	1416	361	1055
14	Bra018782.1	AT1G49270.1	0.067704	0.384034	0.176297	12.8011	2013	486.333	1526.67
15	Bra037558.1	AT1G49270.1	0.126771	1.16074	0.109215	38.6915	876	202.25	673.75
16	Bra037558.1	AT3G18810.1	0.0474043	0.333759	0.142031	11.1253	879	204.167	674.833
17	Bra024725.1	AT1G26150.1	0.19367	0.658822	0.293964	21.9607	2124	558.25	1565.75
Average				0.51364	0.191579	17.1213
1	Bra016218.1	BniB037064-TA	0.0582476	0.259904	0.224112	8.66346	2040	511.417	1528.58
2	Bra024608.1	BniB004000-TA	0.0341434	0.190127	0.179583	6.33755	2070	512.083	1557.92
3	Bra024608.1	BniB048336-TA	0.0767916	0.378466	0.202902	12.6155	2022	505.833	1516.17
4	Bra024608.1	BniB037064-TA	0.253342	1.11596	0.227018	37.1986	1944	484.25	1459.75
5	Bra016342.1	BniB048336-TA	0.026317	0.181778	0.144775	6.05926	1965	495.583	1469.42
6	Bra018431.1	BniB044634-TA	0.0489317	0.17458	0.280282	5.81934	1494	380.417	1113.58
7	Bra004331.1	BniB031925-TA	0.0524508	0.207345	0.252964	6.91152	2355	603.083	1751.92
8	Bra004331.1	BniB035512-TA	0.128756	0.439653	0.292857	14.6551	2313	589.417	1723.58
9	Bra022359.1	BniB034796-TA	0.0758467	0.4597	0.164992	15.3233	981	225.5	755.5
10	Bra022359.1	BniB039358-TA	0.0230246	0.182145	0.126408	6.07149	1035	241.167	793.833
11	Bra039607.1	BniB009915-TA	0.0500436	0.362177	0.138174	12.0726	1821	447.333	1373.67
12	Bra011374.1	BniB009294-TA	0.0229025	0.146133	0.156724	4.87109	1080	259.833	820.167
13	Bra001723.1	BniB034796-TA	0.0788277	0.383158	0.205731	12.7719	1521	356.083	1164.92
14	Bra001723.1	BniB039358-TA	0.169356	0.504849	0.335459	16.8283	1560	354.5	1205.5
15	Bra019913.1	BniB010053-TA	0.0339078	0.1607	0.211001	5.35666	2043	504.667	1538.33
16	Bra028192.1	BniB009367-TA	0.0502721	0.31631	0.158933	10.5437	1965	508.25	1456.75
17	Bra018782.1	BniB034796-TA	0.251179	1.09006	0.230428	36.3352	1515	367.167	1147.83
18	Bra018782.1	BniB046797-TA	0.0339869	0.16489	0.206118	5.49635	2028	493.167	1534.83
19	Bra028371.1	BniB014212-TA	0.023745	0.147552	0.160926	4.9184	1191	281.833	909.167
20	Bra007915.1	BniB018015-TA	0.0553722	0.252319	0.219453	8.41064	1935	476.833	1458.17
21	Bra007915.1	BniB037064-TA	0.0985334	0.443528	0.222158	14.7843	1863	465.917	1397.08
22	Bra037558.1	BniB034796-TA	0.102201	0.293296	0.348458	9.77654	879	203.917	675.083
23	Bra037558.1	BniB039358-TA	0.158458	0.543721	0.291432	18.124	810	189.833	620.167
24	Bra024249.1	BniB004223-TA	0.0270478	0.209127	0.129337	6.97089	2031	487.667	1543.33
25	Bra024249.1	BniB047026-TA	0.0476946	0.371782	0.128286	12.3927	1989	474.167	1514.83
26	Bra031943.1	BniB047026-TA	0.0291234	0.261488	0.111376	8.71627	2025	484.667	1540.33
27	Bra031943.1	BniB004223-TA	0.0604774	0.445101	0.135873	14.8367	1968	470.667	1497.33
Average				0.358735	0.196445	11.9578
1	Bra024608.1	Bol032999	0.231794	1.00053	0.23167	33.3512	2058	511.667	1546.33
2	Bra024608.1	Bol008668	0.0868265	0.385605	0.225169	12.8535	1833	458.833	1374.17
3	Bra016342.1	Bol008668	0.0165337	0.148906	0.111035	4.96352	1797	451.667	1345.33
4	Bra018431.1	Bol036709	0.147464	0.433033	0.340538	14.4344	1527	382.25	1144.75
5	Bra018431.1	Bol022036	0.0375881	0.111245	0.337885	3.70818	2097	526.333	1570.67
6	Bra004331.1	Bol023998	0.0441048	0.140946	0.312921	4.69818	2454	629.083	1824.92
7	Bra034626.1	Bol034687	0.00112454	0.0607735	0.0185038	2.02578	1164	274.083	889.917
8	Bra022359.1	Bol030977	0.0725885	0.399979	0.181481	13.3326	1188	277.417	910.583
9	Bra022359.1	Bol022869	0.0693154	0.355984	0.194715	11.8661	1308	301.083	1006.92
10	Bra039607.1	Bol041515	0.00386549	0.0217845	0.177442	0.72615	1716	419.167	1296.83
11	Bra011374.1	Bol017875	0.00863674	0.144411	0.0598068	4.81369	1074	258.833	815.167
12	Bra001723.1	Bol030977	0.0586087	0.312891	0.187314	10.4297	1251	293.167	957.833
13	Bra001723.1	Bol022869	0.0174484	0.114268	0.152697	3.80894	1986	459.167	1526.83
14	Bra019913.1	Bol036709	0.0330014	0.0891867	0.370026	2.97289	1548	386.5	1161.5
15	Bra019913.1	Bol022036	0.0800249	0.294491	0.27174	9.81636	2016	500.917	1515.08
16	Bra028192.1	Bol040154	0.0172568	0.120181	0.14359	4.00604	1617	430	1187
17	Bra015053.1	Bol042458	0.0677116	0.324223	0.208843	10.8074	729	165.25	563.75
18	Bra015053.1	Bol013957	0.00494003	0.104722	0.0471729	3.49072	1923	501.333	1421.67
19	Bra037220.1	Bol041515	0.0682932	0.304544	0.224248	10.1515	1716	421.5	1294.5
20	Bra018782.1	Bol030977	0.149014	1.09998	0.13547	36.6661	1275	302.583	972.417
21	Bra018782.1	Bol016763	0.0124552	0.0414613	0.300406	1.38204	2034	495.833	1538.17
22	Bra028371.1	Bol013798	0.0672695	0.119118	0.564732	3.97059	1239	333.667	905.333
23	Bra037558.1	Bol030977	0.00348129	0.0482578	0.0721394	1.60859	747	171.167	575.833
Average				0.268545	0.210629	8.95149
