# Supplementary material for: Genome-wide analysis of proline-rich extension-like receptor protein kinase (PERK) in Brassica rapa and its association with the pollen development
Source: BMC Genomics. 2020 Jun 15;21:401. doi: 10.1186/s12864-020-06802-9 (PMC7296749; doi:10.1186/s12864-020-06802-9)
Supplement: Supplementary file 6 — Additional file 6: Table S6. GO and KEGG enrichment analyses of BrPERKs co-expressed genes. [file 12864_2020_6802_MOESM6_ESM.xlsx]

## Sheet: Table S6
Additional file 6: Table S6 GO and KEGG enrichment analysis of BrPERKs co-expressed genes
Co-expressed gene	PERK gene	TAIR ID	Gene name	Discription	KEGG	KEGG Pathway	GO	GO Function
Bra001157	Bra001723	AT3G05610	PME21	Pectinesterase/pectinesterase inhibitor 21	ko00500	Starch and sucrose metabolism;	GO:0030599	pectinesterase activity
					ko01100	Metabolic pathways
Bra003502	Bra001723	AT3G62630					GO:0043231	intracellular membrane-bounded organelle
	Bra037558
Bra011628		AT4G35610	ZAT3	Zinc finger protein ZAT3			GO:0003676	nucleic acid binding
Bra011631		AT4G35700	ZAT3	Zinc finger protein ZAT3	ko00040	Pentose and glucuronate interconversions	GO:0003676	cation binding
Bra013585		AT4G22080	PL16	Probable pectate lyase 16	ko00040	Pentose and glucuronate interconversions	GO:0043169	cation binding
Bra020859		AT4G22080	PL16	Probable pectate lyase 16			GO:0016020	membrane
Bra022844	Bra001723	AT2G31500	CPK24	Calcium-dependent protein kinase 24			GO:0004672	protein kinase activity
	Bra037558
Bra025308	Bra037558
Bra025587	Bra037558	AT3G27880
Bra033030	Bra037558	AT3G27880	DHQS	3-dehydroquinate synthase
Bra034638		AT4G34580	PITP1	Phosphatidylinositol/phosphatidylcholine transfer protein SFH			GO:0005548	phospholipid transporter activity
Bra023484	Bra037558
	Bra001723
Bra003506
