# Supplementary material for: Genome-wide analysis of proline-rich extension-like receptor protein kinase (PERK) in Brassica rapa and its association with the pollen development
Source: BMC Genomics. 2020 Jun 15;21:401. doi: 10.1186/s12864-020-06802-9 (PMC7296749; doi:10.1186/s12864-020-06802-9)
Supplement: Supplementary file 7 — Additional file 7: Table S7. List of all primers used in this study. [file 12864_2020_6802_MOESM7_ESM.xlsx]

## Sheet: Table S7
Additional file 7: Table S7 List of all oligonucleotide primers
	Gene		Oligonucleotide primers 5' to 3' end
	Bra011628.1	F	CACTAATCTGCCAAGAGGACCAC
		R	GGCAACAACCCCACCAGAGC
	Bra011631.1	F	TTACTCTGGCTTCTTACCTCCC
		R	TCTTTCGCATCTTCCTCGTCT
	Bra033030.1	F	ACGGCTTCTTTTTCACCTA
		R	TGATCGAACACCGGGAATACT
	Bra023484.1	F	CTGAGAAGAAGCCACAGTGACAG
		R	CGAAAACGCCGATCAAATCT
	Bra001157.1	F	TTCGACGGCTACCAAGACACC
		R	CCGGCAATAGTACAACCTTGGA
	Bra022844.1	F	TTTCAAATGGAACCGAGACTGC
		R	CAAGATGTAGAGTATAACACCAGC
	Bra025587.1	F	ATCAGGCTATAATCTCCAAACCCTC
		R	TTGATGATATCTCCGGCGTCCA
	Bra003506.1	F	CCACCAAACCATACGTCCCAG
		R	CCTTAGAATCAGTTGGATCGCT
	Bra003502.1	F	ATTTCTTCTTGTCCTCCGCTGCTC
		R	GCCTCTTCCTCATCGGTTTCCAG
	Bra024608.1	F	ATGATACAACACAAACTCACG
		R	GGTTTTCTTCCCGTTACAAGC
	Bra037558.1	F	ACCAGAGCACATTCACCTAC
		R	ATACCCAACAAGAGACACAAGG
	Bra015053.1	F	GCAATCCTAAAATCATTCACCG
		R	TCCAAAAGCACAACGCCAA
	Bra011534.1	F	CCAATTAGCAGATCCTCGT
		R	TGTCTCCTTCTAATGCTCGT
	Bra028371.1	F	GGCACTTTCACTTACGAGGA
		R	TGAACTCGGCTAATGATCCCT
	Bra039607.1	F	ATATCATTAGTCGTGTGCATC
		R	GCAAGTCCTTTCCCAGCA
	Bra037220.1	F	TATCATTAGCCGTGTGCATC
		R	CATGAAGATATGCGAGTCC
	Bra022359.1	F	ATCTTGTTCTGCGTCTG
		R	TGTCGCTGCTGTTAAGACC
	Bra001723.1	F	GCCTAAACAACGGAAACAGC
		R	CCTTGCCCTAACAGTCTCG
	Bra018782.1	F	GCGACTCAAGGTTTCTCCA
		R	TATCCAACAAGAGACACGAG
	Bra028192.1	F	CGGCTTCACATCCCACAGA
		R	GCAATCCGACGATCACTCC
	Bra004022.1	F	CTCTGATGACCGTAGATTGC
		R	CCAAAGTCAGAAACCCGAG
	Bra004331.1	F	ACAACGACCTTTACTTCCAC
		R	CCAAAGTCAGAAACCCGAGAA
	Bra024725.1	F	CAGCCAAAACTACATCACT
		R	TTCTTCAAACACAACCCCA
	Bra018431.1	F	CTCTCCGCCTTCTACTCC
		R	TGGTTTGATCCTCCTGCT
	Bra019913.1	F	ATAACTCCACCTCCGTCACC
		R	CTTGGCCGTTATCATTAGGTTT
	Bra016342.1	F	GCCCTTATAGCCATTGTGT
		R	TACATTGAACCGCCAGGAC
	Bra016218.1	F	CATGTATTAGGCATTCTGGTC
		R	CCTAAACTTCATAGCGTCTG
	Bra031943.1	F	GCTTCCCTCTTTAGTGTGC
		R	TGTCTACACCTAAACTCTCG
	Bra007915.1	F	CAGTGATTCAACGCAAACCC
		R	CGACCAAACTCTCTTCTCCC
	Bra011374.1	F	TAGAACTCATCACTGGACGG
		R	TCTGCCATTTGAGTTGTGT
	Bra034626.1	F	GTCATCCTCGCATCATCCATA
		R	AGTATCCAAAAGTCCCCATGA
	Bra014321.1	F	AGTAGAGTTCATCACAGGCA
		R	CAATCTTCATCCTCTTCCCC
	Bra024249.1	F	CTACTCTCTCGAAGGCTCA
		R	CAAGATTCCTCGCACAGTA
	Bra037291.1	F	GCTGCTAAGAACAACCAC
		R	CGTTACATCCTCCTTTTCCGA
	ACTIN	F	TGGGTTTGCTGGTGACGAT
		R	TGCCTAGGACGACCAACAATACT
